# Supplementary material for: Early Predictive Accuracy of Machine Learning for Hemorrhagic Transformation in Acute Ischemic Stroke: Systematic Review and Meta-Analysis
Source: J Med Internet Res. 2025 May 23;27:e71654. doi: 10.2196/71654 (PMC12144484; doi:10.2196/71654)
Supplement: Multimedia Appendix 3 [file jmir_v27i1e71654_app3.xlsx]

## Sheet: Table S2 Basic characteristics 
Table S2 Basic characteristics of the included studies
Auther	Year	Country	Type Of Study	Patient Source	Treatment Background	Diagnostic Criteria	Type Of HT	Follow-up Time	Events	Sample Size	Sample Size In Training Set	Generation Method OF Validation Set	Sample Size In Validation Set	Handling Of Missing Values	Type Of Model	Modeling Variables
Keming Zhang[17]	2022	China	retrospective cohort	multi-center	others	ECASS	ICH	7d	62	570	392	external validation (multi-center)	178	deletion	LR	DM, AF, total cholesterol, fbrous protein, cerebral infarction area, NIHSS score and OTT
Zheren Zhou[18]	2020	China	retrospective cohort	single center	intravenous thrombolysis	ECASS	ICH	24h	50	345	233	internal validation (random selection)	112	deletion	LR	AF, NIHSS score, glucose
Jian Zhang[19]	2022	China	retrospective cohort	multi-center	mechanical thrombectomy	HBC	sICH	24h, 72h	178	1131	433	external validation (multi-center)	698	unclear	LR	collateral circulation status, baseline ASPECTS, TOAST type, glucose
Miaomiao Yang[20]	2022	China	retrospective cohort	single center	intravenous thrombolysis	ECASS	ICH	22~36h	62	394	257	external validation (prospective validation)	137	deletion	LR	EIS, NIHSS score, UA, albumin-to-globulin ratio
Xiaohua Xie[21]	2021	China	retrospective cohort	single center	intravenous thrombolysis	ECASS	sICH	36h	20	462	462	internal validation (bootstrap)	NA	deletion	LR	NIHSS score, OTT, NLR, cardioembolism
Gang Xie[22]	2022	China	retrospective cohort	multi-center	others	ECASS	ICH	7d	52	118	83	external validation (multi-center)	35	deletion	LR	clinical data (massive cerebral stroke, NIHSS score)+radiomics
Yaya Wu[23]	2020	China	retrospective cohort	single center	intravenous thrombolysis	ECASS	ICH	12~36h	22	194	131	internal validation (random selection)	63	deletion	LR	chronic disease scale, cerebral small vascular disease, NIHSS score, OTT
Ze-An Weng [24]	2022	China	retrospective cohort	single center	intravenous thrombolysis	ECASS	ICH	24h	51	553	387	internal validation (random selection)	166	unclear	LR	smoking, NIHSS score, BUN/Cr, NLR
Chenchen Wei[25]	2021	China	prospective cohort (training) retrospective cohort (internal validation) prospective cohort (external validation)	multi-center	others	others	ICH	30d	143	984	539	external validation (prospective validation, multi-center)	245 (internal validation) 200 (external validation)	deletion	LR	AF, NIHSS score, hypodensity of middle cerebral artery territory, hyperdense artery sign, anterior circulation infarction
Yanan Wang[26]	2023	China	unidentified	VISTA database	others	ECASS, others	sICH, others	NA	NA	NA	NA	external validation (multi-center)	1884	deletion	NA	NA
Ruoyao Cao[27]	2023	China	retrospective cohort	single center	mechanical thrombectomy	others	ICH	24~48h	52	126	126	internal validation (bootstrap)	NA	deletion	LR	CBS, arterial collateral circulation, venous collateral circulation
Manuel Cappellari[28]	2019	Italy	prospective cohort	IER database	mechanical thrombectomy	HBC	sICH	24h	205	1767	988	internal validation (bootstrap)	779	deletion	LR	NIHSS score, successful recanalization, OTT, age
Manuel Cappellari[29]	2018	Italy	retrospective cohort	multicenter SITS-ISTR database	intravenous thrombolysis	ECASS, others	sICH	7d	578 (ECASS) 272 (others)	15949	12030	internal validation (random selection, bootstrap)	3919	deletion	LR	SBP, hyperdense artery sign, current infarction sign, glucose, OTT, NIHSS score, oral anticoagulant, aspirin and clopidogrel, aspirin alone
Guo-Can Chang[30]	2023	China	retrospective cohort	single center	mechanical thrombectomy	ECASS	sICH	24h	17	109	109	internal validation (5-fold cross-validation)	NA	deletion	LR	age, AF, glucose, ASPECTS, contrast enhancement at the internal capsule, contrast enhancement at M1 region
Chen‑Chih Chung[31]	2020	China	retrospective cohort	single center	intravenous thrombolysis	others	sICH	72h	25	331	331	internal validation (5-fold cross-validation)	NA	deletion	ANN	DBP, LDL, hyperlipidemia, AF, heart disease
Jeong-Myeong Choi[32]	2021	Korea	case-control	single center	intravenous thrombolysis	ECASS	ICH	48h	318	2028	1419	internal validation (random selection, 5-fold cross-validation)	609	deletion	ANN	NIHSS score, TOAST, AF, white blood cell, hemoglobin, platelet count, glucose, SBP
Joao Brainer Clares de Andrade[33]	2022	Brazil	retrospective cohort	single center	intravenous thrombolysis, others	ECASS	ICH	7d	266 (All) 95 (others) 171 (intravenous thrombolysis)	1565 (All) 988 (others) 577 (intravenous thrombolysis)	1565 (All) 988 (others) 577 (intravenous thrombolysis)	internal validation (cross-validation)	NA	deletion	LR	all patients: thrombolysis, lacunar syndrome, glycemia, ASPECTS, hyperdense MCA sign,leukoaraiosis, cardio-aortic embolism non-IV thrombolysis: male, lacunar syndrome, glycemia, ASPECTS, hyperdense MCA sign, leukoaraiosis, cardio-aortic embolism IV thrombolysis: lacunar syndrome, glycemia, DBP, ASPECTS, cardio-aortic embolism
Rody El Nawar[34]	2019	France	prospective cohort	single center	intravenous thrombolysis	ECASS	ICH	24h	52	301	NA	NA	NA	deletion	LR	clinical data (age, smoking, NIHSS score, antithrombotic medication, AF)+radiomics
Ahmed F. Elsaid[35]	2022	Egypt	prospective cohort	single center	others	ECASS	ICH	7d	70	354	177	internal validation (random selection)	177	unclear	LR, SVM, RF, DT, ANN	infarction size, cerebral microbleeds, NIHSS score
Xin Feng[36]	2020	China	case-control	single center	mechanical thrombectomy	ECASS	ICH	24h	34	90	90	NA	NA	unclear	DT	collateral score, lymphocyte-to-monocyte ratios, NIHSS score
Chuan-Hsiu Fu[37]	2021	China	prospective cohort	multi-center	mechanical thrombectomy	ECASS, others	sICH	24~36h	26 (ECASS) 12 (others)	258	NA	NA	NA	deletion	LR	NA
Hongquan Guo[38]	2021	China	retrospective cohort	multi-center	intravenous thrombolysis	ECASS	sICH	24h	66	1200	1200	internal validation (bootstrap)	NA	deletion	LR	AF, glucose, NIHSS score, NLR
Shuting Han[39]	2022	China	retrospective cohort	single center	intravenous thrombolysis	others	ICH	24h	20	42	42	internal validation (bootstrap)	NA	deletion	LR	clinical data (age, gender, SITS score)+radiomics
Mehmet Muzaffer Islam[40]	2023	Turkey	retrospective cohort	single center	others	HBC	sICH	7d	31	423	423	internal validation (3‑fold cross‑validation)	NA	deletion	LR	mechanical thrombectomy, AF, DM
Liang Jiang[41]	2021	China	retrospective cohort	multi-center	mechanical thrombectomy	ECASS	ICH	24h	103	392	338	external validation (multi-center)	54	unclear	DL	clinical data (age, gender, NIHSS score, time from MRI to onset, time from MRI to EVT therapy, history of hypertension, DM, hyperlipidemia, homocysteine levels, AF)+radiomics
Zhiming Kang[42]	2022	China	retrospective cohort	single center	mechanical thrombectomy	ECASS	sICH	24h	23	243	243	internal validation (bootstrap, 5-fold cross-validation)	NA	deletion	LR	glucose, ASPECTS, rLMC score
Xuewen Li[43]	2023	China	retrospective cohort	single center	intravenous thrombolysis	others	others	NA	699	1409	1182	internal validation (5-fold cross-validation) external validation (prospective validation)	227 (external validation)	unclear	XGB	Pre-BNP, CRP, glucose, absolute neutrophil value, myoglobin, UA, creatinine, Ca2+, thrombin time, carbon dioxide combining power
Junfeng Liu[44]	2021	China	prospective cohort	multi-center	others	others	others	7d	201	1495	1207	external validation (multi-center)	288	deletion	LR	platelets, NLR, HDL
Junfeng Liu[45]	2022	China	unidentified	multi-center (VISTA database and single center)	intravenous thrombolysis	others	sICH	36h	114	2034	1738	internal validation (10-fold cross-validation) external validation (multi-center)	296	KNN	SVM	age, NIHSS score, SBP, DBP, ALP, ALT, glucose, creatine
C. Ma[46]	2021	China	retrospective cohort	single center	mechanical thrombectomy	HBC	sICH	48h	15	102	102	internal validation (5-fold cross-validation, bootstrap)	NA	deletion	LR	clinical data (DM)+radiomics
Taha Nisar[47]	2019	America	retrospective cohort	single center	intravenous thrombolysis	ECASS, others	sICH	7d	50 (ECASS) 70 (others)	89	89	NA	NA	untreated	LR	1. ECASS II: EIS, mean arterial pressure, verify aspirin, glucose 2. NINDS: mean arterial pressure, verify aspirin, glucose
Yu Qian[48]	2020	China	retrospective cohort	single center	mechanical thrombectomy	HBC	sICH	24h, 72h	21	127	127	internal validation (bootstrap)	NA	deletion	LR	sex, age, infarct region, EVT, NIHSS score, DM, glucose
Huanhuan Ren[49]	2023	China	retrospective cohort	multi-center	intravenous thrombolysis	ECASS	ICH	36h	235	517	355	internal validation (random selection, 10-fold cross-validation) external validation (multi-center)	90 (internal validation) 72 (external validation)	deletion	XGB	clinical databaseline (NIHSS score, fbrin degradation products, monocyte, D-dimer, NT-proBNP)+radiomics
Huixin Shen[50]	2022	China	retrospective cohort	single center	others	HBC	sICH	24h	62	369	NA	NA	NA	deletion	LR	ASPECTS, glucose, NLR, platelets, thrombin time, NIHSS score after operation
Yu Shen[51]	2023	China	retrospective cohort	single center	intravenous thrombolysis	ECASS	sICH	24h	28	180	180	NA	NA	deletion	LR	hyperlipidemia, NHISS score, LDL, DBP
Feng Wang[52]	2020	China	retrospective cohort	multi-center	intravenous thrombolysis	ECASS	sICH	24h	110	2373	2237	internal validation (10-fold cross-validation) external validation (multi-center)	136	missing-indicator	ADA, DL, LR, RF, SVM	age, AF, glucose, NIHSS score, OTT
Xuehua Wen[53]	2023	China	retrospective cohort	single center	mechanical thrombectomy	others	ICH	3d	52	105	73	internal validation (random selection, 10-fold cross-validation)	32	deletion	LR	radiomics
Xiang Yu[54]	2021	China	retrospective cohort	single center	mechanical thrombectomy	HBC	ICH, sICH	24h	36 (ICH) 15 (sICH)	102	NA	NA	NA	unclear	LR	clinical data (ICH: NIHSS score, occlusion site, number of catheter passes, thrombolysis, NLR sICH: occlusion site, number of catheter passes, hypertension, NLR, ASPECTS)+radiomics
Xiaohao Zhang[55]	2020	China	retrospective cohort (training, internal validation) prospective cohort (external validation)	multi-center	mechanical thrombectomy	HBC	sICH	24h	141	1132	629	internal validation (bootstrap) external validation (multi-center)	503	unclear	LR	ASPECTS, glucose, poor collateral circulation, passes with retriever, OTT
Bijoy K[56]	2012	Canada	retrospective cohort	multi-center	intravenous thrombolysis	others	sICH	36h	496	10242	7171	internal validation (random selection) external validation (multi-center)	3071 (internal validation) 309 (external validation)	deletion	LR	age, NIHSS score, SBP, glucose, ethnicity, gender
William N[57]	2014	United Kingdom	retrospective cohort	multi-center	intravenous thrombolysis	others	sICH	24~48h	86 115 (ICH)	1361	1361	internal validation (bootstrap)	NA	untreated	LR	age, NIHSS score, glucose, prior hypertension, AF, visible infarct on CT, anti-platelet, DM, leukoaraiosis
Daniel Strbian[58]	2012	Finland	prospective cohort	multi-center	intravenous thrombolysis	ECASS	sICH	24h	122	1802	974	external validation (multi-center)	828	deletion	LR	glucose, EIS, age, NIHSS score
Sheng-Feng Sung[59]	2014	China	prospective cohort	multi-center	intravenous thrombolysis	ECASS, others	sICH	NA	59 (others) 29 (ECASS)	548	548	internal validation (bootstrap)	NA	unclear	LR	aspirin and clopidogrel, aspirin monotherapy, NIHSS score, glucose, age, SBP, weight, OTT, history of hypertension
Mayra Montalvo[60]	2019	USA	prospective cohort	multi-center	mechanical thrombectomy	ECASS	sICH	24h	50	977	578	external validation (multi-center)	399	unclear	LR	ASPECTS, modified thrombolysis in cerebral infarction, glucose
Hebun Erdur[61]	2018	Germany	prospective cohort	multi-center	intravenous thrombolysis	ECASS	sICH	24~36h	86	2319	1336	external validation (multi-center)	983	deletion	LR	age, NIHSS score, SBP, glucose, prior medication with medium­ or high­dose statins
Thanin Lokeskrawee[62]	2017	Thailand	retrospective cohort	multi-center	intravenous thrombolysis	ECASS	sICH	24h	95	1172	1172	internal validation (bootstrap)	NA	deletion	LR	valvular heart diseases, use of aspirin, SBP, NIHSS score, platelet, use of intravenous antihypertensive drugs during thrombolysis
David Asuzu[63]	2015	USA	prospective cohort	multi-center	intravenous thrombolysis	others	sICH	24h	36	513	210	internal validation (bootstrap) external validation (multi-center)	303 (NINDS database)	deletion	LR	mRS score, NIHSS score
Ji Sung Lee[64]	2015	Korea	retrospective cohort	multi-center	intravenous thrombolysis, others	others	sICH	NA	110	1912	958	internal validation (bootstrap) external validation (multi-center)	954	deletion	LR	age; previous mRS score; NIHSS score; previous stroke; DM; prior use of antiplatelet treatment, antihypertensive drugs, and statins; lacunae; thrombolysis; OTT; SBP
Qiang Peng[65]	2021	China	prospective cohort	single center	mechanical thrombectomy	HBC	sICH	24h	37	334	NA	NA	NA	unclear	LR	hypersensitive C-reactive protein-albumin ratio, glucose, antiplatelet
Mikhail N. Kalinin[66]	2017	Russia	retrospective cohort	single center	others	ECASS	ICH	7d	186	783	535	internal validation (random selection, bootstrap)	248	multiple imputation	LR	ASPECTS, NIHSS score, hyperdense MCA sign, AF
Chelsea S[67]	2002	USA	retrospective cohort	single center	others	others	ICH	24h	35 (ICH) 16 (sICH)	89	89	NA	NA	multiple imputation	LR	NIHSS score, platelet count, OTT, glucose
P. Krishnan[68]	2015	Canada	retrospective cohort	single center	others	ECASS	ICH	5~7d	106	273	NA	NA	NA	unclear	LR	SPAN-100, CBS
Josep Puig[69]	2017	Spain	prospective cohort	single center	intravenous thrombolysis	ECASS	sICH	24h	3	156	NA	NA	NA	unclear	LR	admission high-permeability region size on PCT, platelets, NIHSS score
Leonard L. L. Yeo[70]	2017	Singapore	retrospective cohort	multi-center	intravenous thrombolysis	ECASS	ICH	24~36h	175	922	376	internal validation (bootstrap) external validation (multi-center)	546	unclear	LR	age, NIHSS score, glucose, AF
P Constant Dit Beaufils[71]	2020	France	prospective cohort	multi-center	mechanical thrombectomy	ECASS	others	22~36h	653	1526	NA	NA	NA	deletion	LR	male, DM, coronary artery disease, NIHSS score, ASPECTS, number of passes, OTT
Kambiz Nael[72]	2017	USA	case-control	multi-center	others	ECASS	ICH	24h	20	83	NA	NA	NA	deletion	LR	radiomics
Shuhua Yuan[73]	2021	China	retrospective cohort	single center	others	ECASS	ICH	7d	17	76	76	internal validation (leave-one-out cross-validation)	NA	deletion	LR	baseline serum occludin level, NIHSS score
Changchun Lin[74]	2021	China	retrospective cohort	single center	mechanical thrombectomy	ECASS	ICH	24h	49	135	NA	NA	NA	deletion	LR	fibrinogen, platelets
Nadinda A.M. van der Ende[75]	2023	Netherlands	prospective cohort	multi-center	mechanical thrombectomy	HBC	sICH	NA	188	3180	NA	NA	NA	unclear	NA	NA
Gustavo Saposnik[76]	2012	Canada	case-control	multi-center	intravenous thrombolysis	others	ICH, sICH	36h	48 (ICH) 25 (sICH)	312	NA	NA	NA	unclear	LR	NIHSS score, age
Yue Zhang[77]	2024	China	retrospective cohort	multi-center	others	ECASS	ICH	7d	104	180	144	internal validation (random selection)	36	KNN	KNN, SVM, DT, XGB, LR	clinical data (NLR, NIHSS score, infarct volume，ASPECTS)+radiomics (Rad-score)
Shuhua Yuan[78]	2024	China	prospective cohort	single center	others	ECASS	ICH	36h	68	324	324	internal validation (10-fold cross-validation)	NA	deletion	LR	ASPECTS, EVT, occludin
Yingjie Xu[79]	2025	China	retrospective cohort	multi-center	mechanical thrombectomy	HBC	sICH	48h	240	3186	1364 (NCCT) 560 (DWI)	internal validation (random selection) external validation (multi-center)	572 (validation 1) 690 (validation 2)	deletion	LR	glucose, pc-ASPECTS, EOT, poor collateral circulation, mTICI
Xiaxia Wu[80]	2025	China	retrospective cohort	single center	intravenous thrombolysis	others	ICH	48h	114	419	294	external validation (prospective validation)	125	unclear	LR	clinical data (infarct size, age)+radiomics (CBF, Delta Radscore)
Rui Wen[81]	2023	China	retrospective cohort	multi-center	intravenous thrombolysis	others	sICH	36h	123	8290	6369	external validation (multi-center)	1921	multiple imputation	LR, AAN	clinical data
Aicheng Sun[82]	2023	China	retrospective cohort	single center	mechanical thrombectomy	ECASS	ICH	24h	64	270	270	internal validation	NA	deletion	LR	sex, age, NIHSS score, operation time, glucose, serum magnesium
Xiaoshuang Ru[83]	2023	China	retrospective cohort	single center	intravenous thrombolysis	ECASS	ICH	24h	69	828	828	internal validation (nested cross-validation, bootstrap)	NA	deletion	DL	clinical data+radiomics
Huanhuan Ren[84]	2025	China	retrospective cohort	multi-center	intravenous thrombolysis	ECASS	ICH	36h	202	445	344	external validation (multi-center)	101	MissForest	XGB, DL	clinical data (NIHSS score, time from onset to CT scan, monocyte count, glucose, NLR, AF)+radiomics
Huanhuan Ren[85]	2024	China	retrospective cohort	multi-center	others	ECASS	ICH	36h	69	229	183	external validation (multi-center)	46	unclear	DL	radiomics
Yong Ma[86]	2024	China	retrospective cohort	single center	intravenous thrombolysis	ECASS	ICH	36h	24	197	197	internal validation (bootstrap)	NA	deletion	LR	SBP, NIHSS score, NLR, NT-pro BNP
Minda Li[87]	2024	China	retrospective cohort	multi-center	mechanical thrombectomy	others	ICH	24h	128	336	161	internal validation (random selection) external validation (multi-center)	69 (internal) 106 (external)	deletion	LR	radiomics
Jiayang Li[88]	2024	China	retrospective cohort	single center	mechanical thrombectomy	others	sICH	24h	19	81	81	internal validation (bootstrap)	NA	unclear	LR	AF, peak SBP, peak DBP
Yongyao Kuang[89]	2024	China	retrospective cohort	single center	mechanical thrombectomy	ECASS	ICH	24h	55	118	118	NA	NA	unclear	LR	collateral status, ASPECTS, relative CBF ratio, glucose
Zhiming Kang[90]	2023	China	retrospective cohort	multi-center	mechanical thrombectomy	ECASS	others	24~72h	152	460	460	internal validation (bootstrap)	NA	deletion	LR	pre-stroke anticoagulant therapy, ASPECTS, site of occlusion, intravenous thrombolysis, successful recanalization
Zhuangzhuang Jiang[91]	2023	China	retrospective cohort	single center	intravenous thrombolysis	ECASS	sICH	22~36h	47	784	548	internal validation (random selection)	236	deletion	LR	NIHSS score, serum sodium, EIS
Jianwen Jia[92]	2024	China	retrospective cohort	single center	mechanical thrombectomy	ECASS	ICH	7d	49	224	224	internal validation (bootstrap)	NA	deletion	LR	AF, hypertension, SBP, ASPECTS, rCBF<30%, OTT
Yin-Hui Huang[93]	2024	China	retrospective cohort	multi-center	others	ECASS	ICH	7d	59	140	99	internal validation (random selection)	41	unclear	LR	clinical data (AF)+radiomics (Rad-score)
JoonNyung Heo[94]	2024	Korea	retrospective cohort	single center	mechanical thrombectomy	ECASS	ICH	72h	109	202	179	internal validation (random selection)	23	unclear	DL	radiomics
JoonNyung Heo[95]	2024	Korea	retrospective cohort	single center	others	others	ICH	24h	218	362	253	internal validation (random selection)	109	unclear	LightGBM, XGB	radiomics
Chundan Gong[96]	2024	China	retrospective cohort	multi-center	mechanical thrombectomy	others	ICH	24h	73	118	82	internal validation (random selection)	36	deletion	LR	clinical data (ASPECTS)+radiomics (Rad-score)
Shuangfang Fang[97]	2025	China	retrospective cohort	multi-center	intravenous thrombolysis	ECASS	sICH	24h	53	1420	808	external validation (multi-center)	612	fully conditiounclearl specification	LR	CSVD score, AF, initial NIHSS score, EIS, SBP
Qi Duan[98]	2024	China	retrospective cohort	single center	mechanical thrombectomy	ECASS	ICH	24~72h	257	581	406	internal validation (random selection)	175	deletion	LR	ASPECTS, INR, UA, neutrophils
Jiajia Bao[99]	2024	China	retrospective cohort	single center	others	ECASS	sICH	7d	31	325	228	internal validation (random selection)	97	deletion	LR	NATG (integrated neutrophil to-albumin ratio and triglycerides into a novel index), NIHSS score, total cholesterol, DD
AF, atrial fibrillation; ALP, alkaline phosphatase; ALT, alanine aminotransferase; CBF, cerebral blood flow; CBS, clot burden score; DBP, diastolic blood pressure; DM, diabetes mellitus; DWI, diffusion weighted imaging; EIS, early infarct signs; EVT, endovascular treatment; HDL, high density lipoprotein LDL, low density lipoprotein; NCCT, non-contrast computed tomography; NLR, neutrophil to lymph…
