# Supplementary material for: Early Predictive Accuracy of Machine Learning for Hemorrhagic Transformation in Acute Ischemic Stroke: Systematic Review and Meta-Analysis
Source: J Med Internet Res. 2025 May 23;27:e71654. doi: 10.2196/71654 (PMC12144484; doi:10.2196/71654)
Supplement: Multimedia Appendix 4 [file jmir_v27i1e71654_app4.xlsx]

## Sheet: Table S3 The result of PROBAST 
Table S3 The result of PROBAST assessment
No	Author	Year	Populations		Predictors			Outcomes						Statistics
			question1	question2	question1	question2	question3	question1	question2	question3	question4	question5	question6	question1	question2	question3	question4	question5	question6	question7	question8	question9
1	Keming Zhang	2022	low bias	low bias	low bias	low bias	low bias	low bias	low bias	low bias	low bias	low bias	low bias	high bias	low bias	low bias	high bias	low bias	low bias	low bias	high bias	low bias
2	Zheren Zhou	2020	low bias	low bias	low bias	low bias	low bias	low bias	low bias	low bias	low bias	low bias	low bias	low bias	low bias	low bias	high bias	low bias	low bias	low bias	high bias	low bias
3	Jian Zhang	2022	low bias	low bias	low bias	low bias	low bias	low bias	low bias	low bias	low bias	low bias	low bias	low bias	low bias	low bias	unclear	low bias	low bias	low bias	high bias	low bias
4	Miaomiao Yang	2022	low bias	low bias	low bias	low bias	low bias	low bias	low bias	low bias	low bias	low bias	low bias	low bias	low bias	low bias	high bias	low bias	low bias	low bias	high bias	low bias
5	Xiaohua Xie	2021	low bias	low bias	low bias	low bias	low bias	low bias	low bias	low bias	low bias	low bias	low bias	high bias	low bias	low bias	high bias	low bias	low bias	low bias	low bias	low bias
6	Gang Xie	2022	low bias	low bias	low bias	low bias	low bias	low bias	low bias	low bias	low bias	low bias	low bias	unclear	low bias	low bias	high bias	low bias	low bias	low bias	high bias	low bias
6	Gang Xie	2022	low bias	low bias	low bias	low bias	low bias	low bias	low bias	low bias	low bias	low bias	low bias	unclear	low bias	low bias	high bias	low bias	low bias	low bias	high bias	low bias
7	Yaya Wu	2020	low bias	low bias	low bias	low bias	low bias	low bias	low bias	low bias	low bias	low bias	low bias	high bias	low bias	low bias	high bias	low bias	low bias	low bias	high bias	low bias
8	Ze-An Weng	2022	low bias	low bias	low bias	low bias	low bias	low bias	low bias	low bias	low bias	low bias	low bias	low bias	low bias	low bias	unclear	low bias	low bias	low bias	high bias	low bias
9	Chenchen Wei	2021	low bias	low bias	low bias	low bias	low bias	low bias	low bias	low bias	low bias	low bias	low bias	low bias	low bias	low bias	high bias	low bias	low bias	low bias	high bias	low bias
9	Chenchen Wei	2021	low bias	low bias	low bias	low bias	low bias	low bias	low bias	low bias	low bias	low bias	low bias	low bias	low bias	low bias	high bias	low bias	low bias	low bias	high bias	low bias
9	Chenchen Wei	2021	low bias	low bias	low bias	low bias	low bias	low bias	low bias	low bias	low bias	low bias	low bias	low bias	low bias	low bias	high bias	low bias	low bias	low bias	high bias	low bias
11	Ruoyao Cao	2023	low bias	low bias	low bias	low bias	low bias	low bias	unclear	low bias	low bias	low bias	low bias	low bias	low bias	low bias	high bias	low bias	low bias	low bias	low bias	low bias
12	Manuel Cappellari	2019	low bias	low bias	low bias	low bias	low bias	low bias	low bias	low bias	low bias	low bias	low bias	low bias	low bias	low bias	high bias	low bias	low bias	low bias	low bias	low bias
13	Manuel Cappellari	2018	low bias	low bias	low bias	low bias	low bias	low bias	low bias	low bias	low bias	low bias	low bias	low bias	low bias	low bias	high bias	low bias	low bias	low bias	low bias	low bias
13	Manuel Cappellari	2018	low bias	low bias	low bias	low bias	low bias	low bias	low bias	low bias	low bias	low bias	low bias	low bias	low bias	low bias	high bias	low bias	low bias	low bias	low bias	low bias
14	Guo-Can Chang	2023	low bias	low bias	low bias	low bias	low bias	low bias	low bias	low bias	low bias	low bias	low bias	high bias	low bias	low bias	high bias	low bias	low bias	low bias	low bias	low bias
15	Chen‑Chih Chung	2020	low bias	low bias	low bias	low bias	low bias	low bias	unclear	low bias	low bias	low bias	low bias	high bias	low bias	low bias	high bias	high bias	low bias	low bias	low bias	low bias
18	Rody El Nawar	2019	low bias	low bias	low bias	low bias	low bias	low bias	low bias	low bias	low bias	low bias	low bias	unclear	low bias	low bias	high bias	low bias	low bias	low bias	high bias	low bias
18	Rody El Nawar	2019	low bias	low bias	low bias	low bias	low bias	low bias	low bias	low bias	low bias	low bias	low bias	unclear	low bias	low bias	high bias	low bias	low bias	low bias	high bias	low bias
18	Rody El Nawar	2019	low bias	low bias	low bias	low bias	low bias	low bias	low bias	low bias	low bias	low bias	low bias	unclear	low bias	low bias	high bias	low bias	low bias	low bias	high bias	low bias
19	Ahmed F. Elsaid	2022	low bias	low bias	low bias	low bias	low bias	low bias	low bias	low bias	low bias	low bias	low bias	low bias	low bias	low bias	unclear	low bias	low bias	low bias	high bias	low bias
19	Ahmed F. Elsaid	2022	low bias	low bias	low bias	low bias	low bias	low bias	low bias	low bias	low bias	low bias	low bias	low bias	low bias	low bias	unclear	low bias	low bias	low bias	high bias	low bias
19	Ahmed F. Elsaid	2022	low bias	low bias	low bias	low bias	low bias	low bias	low bias	low bias	low bias	low bias	low bias	low bias	low bias	low bias	unclear	low bias	low bias	low bias	high bias	low bias
19	Ahmed F. Elsaid	2022	low bias	low bias	low bias	low bias	low bias	low bias	low bias	low bias	low bias	low bias	low bias	low bias	low bias	low bias	unclear	low bias	low bias	low bias	high bias	low bias
19	Ahmed F. Elsaid	2022	low bias	low bias	low bias	low bias	low bias	low bias	low bias	low bias	low bias	low bias	low bias	low bias	low bias	low bias	unclear	low bias	low bias	low bias	high bias	low bias
20	Xin Feng	2020	high bias	low bias	low bias	high bias	low bias	low bias	low bias	low bias	low bias	high bias	low bias	low bias	low bias	low bias	unclear	low bias	low bias	low bias	high bias	low bias
20	Xin Feng	2020	high bias	low bias	low bias	high bias	low bias	low bias	low bias	low bias	low bias	high bias	low bias	low bias	low bias	low bias	unclear	low bias	low bias	low bias	high bias	low bias
22	Hongquan Guo	2021	low bias	low bias	low bias	low bias	low bias	low bias	low bias	low bias	low bias	low bias	low bias	low bias	low bias	low bias	high bias	low bias	low bias	low bias	low bias	low bias
23	Shuting Han	2022	low bias	low bias	low bias	low bias	low bias	low bias	unclear	low bias	low bias	low bias	low bias	unclear	low bias	low bias	high bias	low bias	low bias	low bias	low bias	low bias
23	Shuting Han	2022	low bias	low bias	low bias	low bias	low bias	low bias	unclear	low bias	low bias	low bias	low bias	unclear	low bias	low bias	high bias	low bias	low bias	low bias	low bias	low bias
23	Shuting Han	2022	low bias	low bias	low bias	low bias	low bias	low bias	unclear	low bias	low bias	low bias	low bias	unclear	low bias	low bias	high bias	low bias	low bias	low bias	low bias	low bias
24	Mehmet Muzaffer Islam	2023	low bias	low bias	low bias	low bias	low bias	low bias	low bias	low bias	low bias	low bias	low bias	low bias	low bias	low bias	high bias	low bias	low bias	low bias	low bias	low bias
25	Liang Jiang	2021	low bias	low bias	low bias	low bias	low bias	low bias	low bias	low bias	low bias	low bias	low bias	unclear	low bias	low bias	unclear	low bias	low bias	low bias	low bias	low bias
25	Liang Jiang	2021	low bias	low bias	low bias	low bias	low bias	low bias	low bias	low bias	low bias	low bias	low bias	unclear	low bias	low bias	unclear	low bias	low bias	low bias	low bias	low bias
25	Liang Jiang	2021	low bias	low bias	low bias	low bias	low bias	low bias	low bias	low bias	low bias	low bias	low bias	unclear	low bias	low bias	unclear	low bias	low bias	low bias	low bias	low bias
25	Liang Jiang	2021	low bias	low bias	low bias	low bias	low bias	low bias	low bias	low bias	low bias	low bias	low bias	unclear	low bias	low bias	unclear	low bias	low bias	low bias	low bias	low bias
26	Zhiming Kang	2022	low bias	low bias	low bias	low bias	low bias	low bias	low bias	low bias	low bias	low bias	low bias	high bias	low bias	low bias	high bias	low bias	low bias	low bias	low bias	low bias
28	Junfeng Liu	2021	low bias	low bias	low bias	low bias	low bias	low bias	unclear	low bias	low bias	low bias	low bias	low bias	low bias	low bias	high bias	low bias	low bias	low bias	high bias	low bias
29	Junfeng Liu	2021	low bias	low bias	low bias	high bias	low bias	low bias	low bias	low bias	low bias	high bias	low bias	low bias	low bias	low bias	low bias	unclear	unclear	low bias	low bias	low bias
33	Huanhuan Ren	2023	low bias	low bias	low bias	low bias	low bias	low bias	low bias	low bias	low bias	low bias	low bias	unclear	low bias	low bias	high bias	low bias	low bias	low bias	low bias	low bias
33	Huanhuan Ren	2023	low bias	low bias	low bias	low bias	low bias	low bias	low bias	low bias	low bias	low bias	low bias	unclear	low bias	low bias	high bias	low bias	low bias	low bias	low bias	low bias
33	Huanhuan Ren	2023	low bias	low bias	low bias	low bias	low bias	low bias	low bias	low bias	low bias	low bias	low bias	unclear	low bias	low bias	high bias	low bias	low bias	low bias	low bias	low bias
34	Huixin Shen	2022	low bias	low bias	low bias	low bias	low bias	low bias	low bias	low bias	low bias	low bias	low bias	unclear	low bias	low bias	high bias	low bias	low bias	low bias	high bias	low bias
37	XUEHUA WEN	2023	low bias	low bias	low bias	low bias	low bias	low bias	unclear	low bias	low bias	low bias	low bias	high bias	low bias	low bias	high bias	low bias	low bias	low bias	low bias	low bias
38	Xiang Yu	2021	low bias	low bias	low bias	low bias	low bias	low bias	low bias	low bias	low bias	low bias	low bias	unclear	low bias	low bias	high bias	low bias	low bias	low bias	high bias	low bias
38	Xiang Yu	2021	low bias	low bias	low bias	low bias	low bias	low bias	low bias	low bias	low bias	low bias	low bias	unclear	low bias	low bias	high bias	low bias	low bias	low bias	high bias	low bias
38	Xiang Yu	2021	low bias	low bias	low bias	low bias	low bias	low bias	low bias	low bias	low bias	low bias	low bias	unclear	low bias	low bias	high bias	low bias	low bias	low bias	high bias	low bias
38	Xiang Yu	2021	low bias	low bias	low bias	low bias	low bias	low bias	low bias	low bias	low bias	low bias	low bias	unclear	low bias	low bias	high bias	low bias	low bias	low bias	high bias	low bias
39	Xiaohao Zhang	2020	low bias	low bias	low bias	low bias	low bias	low bias	low bias	low bias	low bias	low bias	low bias	low bias	low bias	low bias	unclear	low bias	low bias	low bias	low bias	low bias
40	Bijoy K	2012	low bias	low bias	low bias	low bias	low bias	low bias	low bias	low bias	low bias	low bias	low bias	unclear	low bias	low bias	high bias	low bias	low bias	low bias	high bias	low bias
44	Mayra Montalvo	2019	low bias	low bias	low bias	low bias	low bias	low bias	low bias	low bias	low bias	low bias	low bias	high bias	low bias	low bias	unclear	low bias	low bias	low bias	high bias	low bias
45	Hebun Erdur	2018	low bias	low bias	low bias	low bias	low bias	low bias	low bias	low bias	low bias	low bias	low bias	low bias	low bias	low bias	high bias	low bias	low bias	low bias	high bias	low bias
46	Thanin Lokeskrawee	2017	low bias	low bias	low bias	low bias	low bias	low bias	low bias	low bias	low bias	low bias	low bias	low bias	low bias	low bias	high bias	low bias	low bias	low bias	low bias	low bias
47	David Asuzu	2015	low bias	low bias	low bias	low bias	low bias	low bias	low bias	low bias	low bias	low bias	low bias	high bias	low bias	low bias	high bias	low bias	low bias	low bias	low bias	low bias
48	Ji Sung Lee	2015	low bias	low bias	low bias	low bias	low bias	low bias	low bias	low bias	low bias	low bias	low bias	high bias	low bias	low bias	high bias	low bias	low bias	low bias	low bias	low bias
49	Qiang Peng	2021	low bias	low bias	low bias	low bias	low bias	low bias	low bias	low bias	low bias	low bias	low bias	unclear	low bias	low bias	unclear	low bias	low bias	low bias	high bias	low bias
50	Mikhail N. Kalinin	2017	low bias	low bias	low bias	low bias	low bias	low bias	low bias	low bias	low bias	low bias	low bias	low bias	low bias	low bias	low bias	low bias	low bias	low bias	low bias	low bias
51	Chelsea S	2002	low bias	low bias	low bias	low bias	low bias	low bias	low bias	low bias	low bias	low bias	low bias	high bias	low bias	low bias	low bias	low bias	low bias	low bias	high bias	low bias
52	P. Krishnan	2015	low bias	low bias	low bias	low bias	low bias	low bias	low bias	low bias	low bias	low bias	low bias	unclear	low bias	low bias	unclear	low bias	low bias	low bias	high bias	low bias
53	Josep Puig	2017	low bias	low bias	low bias	low bias	low bias	low bias	low bias	low bias	low bias	low bias	low bias	unclear	low bias	low bias	unclear	low bias	low bias	low bias	high bias	low bias
54	Leonard L. L. Yeo	2017	low bias	low bias	low bias	low bias	low bias	low bias	low bias	low bias	low bias	low bias	low bias	low bias	low bias	low bias	unclear	low bias	low bias	low bias	low bias	low bias
55	P Constant Dit Beaufils	2020	low bias	low bias	low bias	low bias	low bias	low bias	low bias	low bias	low bias	low bias	low bias	unclear	low bias	low bias	high bias	low bias	low bias	low bias	high bias	low bias
56	Kambiz Nael	2017	high bias	low bias	low bias	high bias	low bias	low bias	low bias	low bias	low bias	high bias	low bias	unclear	low bias	low bias	high bias	low bias	low bias	low bias	high bias	low bias
56	Kambiz Nael	2017	high bias	low bias	low bias	high bias	low bias	low bias	low bias	low bias	low bias	high bias	low bias	unclear	low bias	low bias	high bias	low bias	low bias	low bias	high bias	low bias
57	Shuhua Yuan	2021	low bias	low bias	low bias	low bias	low bias	low bias	low bias	low bias	low bias	low bias	low bias	high bias	low bias	low bias	high bias	low bias	low bias	low bias	high bias	low bias
58	Changchun Lin	2021	low bias	low bias	low bias	low bias	low bias	low bias	low bias	low bias	low bias	low bias	low bias	unclear	low bias	low bias	high bias	low bias	low bias	low bias	high bias	low bias
60	Gustavo Saposnik	2012	high bias	low bias	low bias	high bias	low bias	low bias	low bias	low bias	low bias	high bias	low bias	unclear	low bias	low bias	unclear	unclear	unclear	low bias	high bias	low bias
60	Gustavo Saposnik	2012	high bias	low bias	low bias	high bias	low bias	low bias	low bias	low bias	low bias	high bias	low bias	unclear	low bias	low bias	unclear	unclear	unclear	low bias	high bias	low bias
61	Yue Zhang	2024	low bias	low bias	low bias	low bias	low bias	low bias	low bias	low bias	low bias	low bias	low bias	unclear	low bias	low bias	low bias	low bias	low bias	low bias	low bias	low bias
61	Yue Zhang	2024	low bias	low bias	low bias	low bias	low bias	low bias	low bias	low bias	low bias	low bias	low bias	unclear	low bias	low bias	low bias	low bias	low bias	low bias	low bias	low bias
61	Yue Zhang	2024	low bias	low bias	low bias	low bias	low bias	low bias	low bias	low bias	low bias	low bias	low bias	unclear	low bias	low bias	low bias	low bias	low bias	low bias	low bias	low bias
61	Yue Zhang	2024	low bias	low bias	low bias	low bias	low bias	low bias	low bias	low bias	low bias	low bias	low bias	unclear	low bias	low bias	low bias	low bias	low bias	low bias	low bias	low bias
61	Yue Zhang	2024	low bias	low bias	low bias	low bias	low bias	low bias	low bias	low bias	low bias	low bias	low bias	unclear	low bias	low bias	low bias	low bias	low bias	low bias	low bias	low bias
61	Yue Zhang	2024	low bias	low bias	low bias	low bias	low bias	low bias	low bias	low bias	low bias	low bias	low bias	unclear	low bias	low bias	low bias	low bias	low bias	low bias	low bias	low bias
61	Yue Zhang	2024	low bias	low bias	low bias	low bias	low bias	low bias	low bias	low bias	low bias	low bias	low bias	unclear	low bias	low bias	low bias	low bias	low bias	low bias	low bias	low bias
62	Shuhua Yuan	2024	low bias	low bias	low bias	low bias	low bias	low bias	low bias	low bias	low bias	low bias	low bias	low bias	low bias	low bias	high bias	low bias	low bias	low bias	low bias	low bias
63	Yingjie Xu	2025	low bias	low bias	low bias	low bias	low bias	low bias	low bias	low bias	low bias	low bias	low bias	high bias	low bias	low bias	high bias	low bias	low bias	low bias	low bias	low bias
63	Yingjie Xu	2025	low bias	low bias	low bias	low bias	low bias	low bias	low bias	low bias	low bias	low bias	low bias	low bias	low bias	low bias	high bias	low bias	low bias	low bias	low bias	low bias
64	Xiaxia Wu	2025	low bias	low bias	low bias	low bias	low bias	low bias	low bias	low bias	low bias	low bias	low bias	unclear	low bias	low bias	unclear	low bias	low bias	low bias	low bias	low bias
64	Xiaxia Wu	2025	low bias	low bias	low bias	low bias	low bias	low bias	low bias	low bias	low bias	low bias	low bias	unclear	low bias	low bias	unclear	low bias	low bias	low bias	low bias	low bias
64	Xiaxia Wu	2025	low bias	low bias	low bias	low bias	low bias	low bias	low bias	low bias	low bias	low bias	low bias	unclear	low bias	low bias	unclear	low bias	low bias	low bias	low bias	low bias
65	Rui Wen	2023	low bias	low bias	low bias	low bias	low bias	low bias	low bias	low bias	low bias	low bias	low bias	unclear	low bias	low bias	low bias	low bias	low bias	low bias	high bias	low bias
65	Rui Wen	2023	low bias	low bias	low bias	low bias	low bias	low bias	low bias	low bias	low bias	low bias	low bias	unclear	low bias	low bias	low bias	low bias	low bias	low bias	high bias	low bias
66	Aicheng Sun	2023	low bias	low bias	low bias	low bias	low bias	low bias	low bias	low bias	low bias	low bias	low bias	high bias	low bias	low bias	high bias	low bias	low bias	low bias	high bias	low bias
67	Xiaoshuang Ru	2023	low bias	low bias	low bias	low bias	low bias	low bias	low bias	low bias	low bias	low bias	low bias	unclear	low bias	low bias	high bias	low bias	low bias	low bias	low bias	low bias
68	Huanhuan Ren	2025	low bias	low bias	low bias	low bias	low bias	low bias	low bias	low bias	low bias	low bias	low bias	unclear	low bias	low bias	low bias	low bias	low bias	low bias	low bias	low bias
68	Huanhuan Ren	2025	low bias	low bias	low bias	low bias	low bias	low bias	low bias	low bias	low bias	low bias	low bias	unclear	low bias	low bias	low bias	low bias	low bias	low bias	low bias	low bias
68	Huanhuan Ren	2025	low bias	low bias	low bias	low bias	low bias	low bias	low bias	low bias	low bias	low bias	low bias	unclear	low bias	low bias	low bias	low bias	low bias	low bias	low bias	low bias
69	Huanhuan Ren	2024	low bias	low bias	low bias	low bias	low bias	low bias	low bias	low bias	low bias	low bias	low bias	unclear	low bias	low bias	unclear	low bias	low bias	low bias	low bias	low bias
70	Yong Ma	2024	low bias	low bias	low bias	low bias	low bias	low bias	low bias	low bias	low bias	low bias	low bias	high bias	low bias	low bias	high bias	low bias	low bias	low bias	low bias	low bias
71	Minda Li	2024	low bias	low bias	low bias	low bias	low bias	low bias	low bias	low bias	low bias	low bias	low bias	unclear	low bias	low bias	high bias	low bias	low bias	low bias	low bias	low bias
72	Jiayang Li	2024	low bias	low bias	low bias	low bias	low bias	low bias	low bias	low bias	low bias	low bias	low bias	high bias	low bias	low bias	unclear	low bias	low bias	low bias	low bias	low bias
73	Yongyao Kuang	2024	low bias	low bias	low bias	low bias	low bias	low bias	low bias	low bias	low bias	low bias	low bias	high bias	low bias	low bias	unclear	low bias	low bias	low bias	high bias	low bias
74	Zhiming Kang	2023	low bias	low bias	low bias	low bias	low bias	low bias	low bias	low bias	low bias	low bias	low bias	low bias	low bias	low bias	high bias	low bias	low bias	low bias	low bias	low bias
75	Zhuangzhuang Jiang	2023	low bias	low bias	low bias	low bias	low bias	low bias	low bias	low bias	low bias	low bias	low bias	low bias	low bias	low bias	high bias	low bias	low bias	low bias	low bias	low bias
76	Jianwen Jia	2024	low bias	low bias	low bias	low bias	low bias	low bias	low bias	low bias	low bias	low bias	low bias	high bias	low bias	low bias	high bias	low bias	low bias	low bias	low bias	low bias
77	Yin-Hui Huang	2024	low bias	low bias	low bias	low bias	low bias	low bias	low bias	low bias	low bias	low bias	low bias	unclear	low bias	low bias	unclear	low bias	low bias	low bias	high bias	low bias
78	JoonNyung Heo	2024	low bias	low bias	low bias	low bias	low bias	low bias	low bias	low bias	low bias	low bias	low bias	unclear	low bias	low bias	unclear	low bias	low bias	low bias	low bias	low bias
79	JoonNyung Heo	2024	low bias	low bias	low bias	low bias	low bias	low bias	low bias	low bias	low bias	low bias	low bias	unclear	low bias	low bias	unclear	low bias	low bias	low bias	low bias	low bias
79	JoonNyung Heo	2024	low bias	low bias	low bias	low bias	low bias	low bias	low bias	low bias	low bias	low bias	low bias	unclear	low bias	low bias	unclear	low bias	low bias	low bias	low bias	low bias
80	Chundan Gong	2024	low bias	low bias	low bias	low bias	low bias	low bias	low bias	low bias	low bias	low bias	low bias	unclear	low bias	low bias	high bias	low bias	low bias	low bias	low bias	low bias
80	Chundan Gong	2024	low bias	low bias	low bias	low bias	low bias	low bias	low bias	low bias	low bias	low bias	low bias	unclear	low bias	low bias	high bias	low bias	low bias	low bias	low bias	low bias
81	Shuangfang Fang	2025	low bias	low bias	low bias	low bias	low bias	low bias	low bias	low bias	low bias	low bias	low bias	high bias	low bias	low bias	low bias	low bias	low bias	low bias	low bias	low bias
82	Qi Duan	2024	low bias	low bias	low bias	low bias	low bias	low bias	low bias	low bias	low bias	low bias	low bias	low bias	low bias	low bias	high bias	low bias	low bias	low bias	low bias	low bias
83	Jiajia Bao	2024	low bias	low bias	low bias	low bias	low bias	low bias	low bias	low bias	low bias	low bias	low bias	low bias	low bias	low bias	high bias	low bias	low bias	low bias	low bias	low bias
