# Supplementary material for: Early Predictive Accuracy of Machine Learning for Hemorrhagic Transformation in Acute Ischemic Stroke: Systematic Review and Meta-Analysis
Source: J Med Internet Res. 2025 May 23;27:e71654. doi: 10.2196/71654 (PMC12144484; doi:10.2196/71654)
Supplement: Multimedia Appendix 5 [file jmir_v27i1e71654_app5.xlsx]

## Sheet: Table S4
Table S4 The c-index, sensitivity, and specificity of each included model
No	Author	Year	Treatment background	Data set	Model	Variable	C-index (Roc)	SE	low	up	Sensitivity	Specificit	tp	fp	fn	tn
1	Keming Zhang	2022	others	training	LR	clinical features	0.889	0.0257005	0.841	0.938	0.833	0.823	40	61	8	283
1	Keming Zhang	2022	others	validation	LR	clinical features	0.831	0.057098	0.724	0.938	0.857	0.075	12	152	2	12
2	Zheren Zhou	2020	intravenous thrombolysis	validation	LR	clinical features	0.801	0.0577095	0.69	0.911	0.82546	0.69365	14	29	3	66
2	Zheren Zhou	2020	intravenous thrombolysis	training	LR	clinical features	0.828	0.0385326	0.753	0.903	0.84525	0.72878	28	54	5	146
3	Jian Zhang	2022	mechanical thrombectomy	training	LR	clinical features	0.797	0.0287057	0.740737	0.853263	0.64074	0.80572	45	71	25	292
3	Jian Zhang	2022	mechanical thrombectomy	validation	LR	clinical features	0.727	0.0259836	0.676072	0.777928	0.76971	0.57072	83	253	25	337
4	Miaomiao Yang	2022	intravenous thrombolysis	validation	LR	clinical features	0.839	0.0517712	0.727	0.951	0.71514	0.89095	12	13	5	107
4	Miaomiao Yang	2022	intravenous thrombolysis	training	LR	clinical features	0.859	0.030504	0.798	0.92	0.85432	0.75851	38	51	7	161
5	Xiaohua Xie	2021	intravenous thrombolysis	training	LR	clinical features	0.878	0.0401854	0.799237	0.956763	0.7381	0.8735	15	56	5	386
6	Gang Xie	2022	others	validation	LR	radiomics	0.75	0.0741018	0.585	0.915	0.562	0.895	9	2	7	17
6	Gang Xie	2022	others	training	LR	radiomics	0.845	0.0395269	0.763	0.927	0.667	0.872	24	6	12	41
6	Gang Xie	2022	others	training	LR	clinical features+radiomics	0.849	0.0390468	0.767	0.93
6	Gang Xie	2022	others	validation	LR	clinical features+radiomics	0.75	0.0741018	0.586	0.914
7	Yaya Wu	2020	intravenous thrombolysis	validation	SEDAN	clinical features (SEDAN)	0.6404	0.118215	0.4992	0.7815	0.4989	0.6671	3	19	3	38
7	Yaya Wu	2020	intravenous thrombolysis	validation	SPAN-100	clinical features (SPAN-100)	0.7339	0.107144	0.5923	0.8755	0.66887	0.75867	4	14	2	43
7	Yaya Wu	2020	intravenous thrombolysis	training	SEDAN	clinical features (SEDAN)	0.7916	0.0598669	0.6807	0.9025	0.75263	0.73826	12	30	4	85
7	Yaya Wu	2020	intravenous thrombolysis	training	SPAN-100	clinical features (SPAN-100)	0.8174	0.0564835	0.7069	0.9279	0.90145	0.69503	14	35	2	80
7	Yaya Wu	2020	intravenous thrombolysis	training	GRASPS	clinical features (GRASPS)	0.8239	0.0555669	0.7128	0.935	0.90584	0.5636	14	50	2	65
7	Yaya Wu	2020	intravenous thrombolysis	training	LR	clinical features	0.9562	0.0280871	0.9221	0.9904	0.94079	0.87817	15	14	1	101
7	Yaya Wu	2020	intravenous thrombolysis	validation	LR	clinical features	0.9854	0.0262532	0.9609	1	1	0.96359	6	2	0	55
7	Yaya Wu	2020	intravenous thrombolysis	validation	GRASPS	clinical features (GRASPS)	0.617	0.120067	0.4604	0.7735	1.00074	0.43969	6	32	0	25
8	Ze-An Weng	2022	intravenous thrombolysis	validation	SPAN-100	clinical features (SPAN-100)	0.552	0.066596	0.459	0.645	0.20351	0.90361	4	14	17	131
8	Ze-An Weng	2022	intravenous thrombolysis	training	SPAN-100	clinical features (SPAN-100)	0.588	0.0537346	0.512	0.663	0.22722	0.95112	7	17	23	340
8	Ze-An Weng	2022	intravenous thrombolysis	training	GRASPS	clinical features (GRASPS)	0.738	0.0469201	0.646	0.831	0.54839	0.83566	16	59	14	298
8	Ze-An Weng	2022	intravenous thrombolysis	validation	GRASPS	clinical features (GRASPS)	0.671	0.0621745	0.552	0.791	0.55068	0.74131	12	38	9	107
8	Ze-An Weng	2022	intravenous thrombolysis	validation	MSS	clinical features (MSS)	0.647	0.0634614	0.508	0.785	0.65137	0.67996	14	46	7	99
8	Ze-An Weng	2022	intravenous thrombolysis	validation	LR	clinical features	0.776	0.0539377	0.681	0.872	0.70244	0.71426	15	41	6	104
8	Ze-An Weng	2022	intravenous thrombolysis	training	MSS	clinical features (MSS)	0.723	0.0479126	0.637	0.808	0.77397	0.62966	23	132	7	225
8	Ze-An Weng	2022	intravenous thrombolysis	training	LR	clinical features	0.887	0.0321335	0.842	0.933	0.90117	0.76901	27	82	3	275
9	Chenchen Wei	2021	others	training	SPAN-100	clinical features (SPAN-100)	0.55	0.0325421	0.48	0.62	0.15353	0.94298	14	26	77	422
9	Chenchen Wei	2021	others	validation (internal)	SPAN-100	clinical features (SPAN-100)	0.61	0.0494892	0.5	0.72	0.24278	0.9793	9	4	28	204
9	Chenchen Wei	2021	others	validation (external)	SPAN-100	clinical features (SPAN-100)	0.61	0.0751579	0.45	0.78	0.26501	0.96273	4	7	11	178
9	Chenchen Wei	2021	others	validation (internal)	LR	clinical features	0.89	0.0295401	0.82	0.96	0.703	0.875	26	26	11	182
9	Chenchen Wei	2021	others	training	SEDAN	clinical features (SEDAN)	0.79	0.0256209	0.74	0.84	0.71029	0.77833	65	99	26	349
9	Chenchen Wei	2021	others	training	LR	clinical features	0.85	0.0220019	0.76	0.92	0.783	0.746	71	114	20	334
9	Chenchen Wei	2021	others	training	LR	clinical features	0.86	0.0212953	0.82	0.91	0.813	0.833	74	75	17	373
9	Chenchen Wei	2021	others	training	LR	clinical features	0.89	0.0189534	0.85	0.94	0.877	0.795	80	92	11	356
9	Chenchen Wei	2021	others	validation (external)	LR	clinical features	0.96	0.0270725	0.9	1	0.933	0.892	14	20	1	165
9	Chenchen Wei	2021	others	validation (internal)	LR	clinical features	0.94	0.0218535	0.89	0.99	1	0.811	37	39	0	169
9	Chenchen Wei	2021	others	validation (external)	LR	clinical features	0.96	0.0270725	0.91	1	1	0.847	15	28	0	157
9	Chenchen Wei	2021	others	validation (internal)	LR	clinical features	0.96	0.0178191	0.93	0.99	1	0.839	37	33	0	175
9	Chenchen Wei	2021	others	validation (external)	LR	clinical features	0.94	0.0332005	0.85	1	1	0.838	15	30	0	155
10	Yanan Wang	2023	others	validation (external)	SPAN-100	clinical features (SPAN-100)	0.66	0.0296521	0.59	0.73	0.64684	0.7016	56	536	31	1261
10	Yanan Wang	2023	others	validation (external)	SPAN-100	clinical features (SPAN-100)	0.67	0.0193726	0.63	0.71	0.65123	0.65062	139	584	74	1087
10	Yanan Wang	2023	others	validation (external)	GRASPS	clinical features (GRASPS)	0.68	0.0191872	0.63	0.72	0.66584	0.62469	142	627	71	1044
10	Yanan Wang	2023	others	validation (external)	MSS	clinical features (MSS)	0.7	0.0284911	0.63	0.77	0.68193	0.67941	59	576	28	1221
10	Yanan Wang	2023	others	validation (external)	MSS	clinical features (MSS)	0.68	0.0191872	0.64	0.73	0.69355	0.63164	148	616	65	1055
10	Yanan Wang	2023	others	validation (external)	GRASPS	clinical features (GRASPS)	0.69	0.0288078	0.63	0.76	0.69646	0.67573	61	583	26	1214
10	Yanan Wang	2023	others	validation (external)	MSS	clinical features (MSS)	0.76	0.0284965	0.68	0.85	0.75815	0.73192	55	485	18	1326
10	Yanan Wang	2023	others	validation (external)	SPAN-100	clinical features (SPAN-100)	0.7	0.0309927	0.61	0.79	0.76131	0.62797	56	674	17	1137
10	Yanan Wang	2023	others	validation (external)	GRASPS	clinical features (GRASPS)	0.79	0.0269489	0.71	0.87	0.76316	0.75031	56	452	17	1359
11	Ruoyao Cao	2023	mechanical thrombectomy	training	LR	clinical features	0.851	0.0319871	0.786	0.915	0.846	0.743	44	19	8	55
12	Manuel Cappellari	2019	mechanical thrombectomy	training	LR	clinical features	0.733	0.0250432	0.685	0.781
12	Manuel Cappellari	2019	mechanical thrombectomy	validation (external)	LR	clinical features	0.685	0.0287093	0.631	0.738
13	Manuel Cappellari	2018	intravenous thrombolysis	validation	LR	clinical features	0.739	0.0213846	0.699	0.78	0.72311	0.65773	100	1294	38	2487
13	Manuel Cappellari	2018	intravenous thrombolysis	training	LR	clinical features	0.683	0.0185462	0.655	0.728
13	Manuel Cappellari	2018	intravenous thrombolysis	validation	LR	clinical features	0.721	0.0316614	0.662	0.779
13	Manuel Cappellari	2018	intravenous thrombolysis	training	LR	clinical features	0.699	0.0126221	0.676	0.723
14	Guo-Can Chang	2023	mechanical thrombectomy	training	TAG	clinical features (TAG)	0.673	0.0699668	0.543	0.803	0.70822	0.66418	12	31	5	61
14	Guo-Can Chang	2023	mechanical thrombectomy	training	LR	clinical features	0.853	0.0503656	0.745	0.96	0.82999	0.74902	14	23	3	69
15	Chen‑Chih Chung	2020	intravenous thrombolysis	validation	ANN	clinical features	0.941	0.0308824	0.880471	1.00153	0.857	0.925	17	4	3	56
15	Chen‑Chih Chung	2020	intravenous thrombolysis	training	ANN	clinical features	0.951	0.0139491	0.92366	0.97834
16	Jeong-Myeong Choi	2021	intravenous thrombolysis	validation	XGB	clinical features	0.74	0.0269704	0.687138	0.792862	0.946	0.2316	486	28	73	22
16	Jeong-Myeong Choi	2021	intravenous thrombolysis	validation	LR	clinical features	0.75	0.0265604	0.697942	0.802058	0.946	0.2526	486	28	71	24
16	Jeong-Myeong Choi	2021	intravenous thrombolysis	validation	ANN	clinical features	0.842	0.0217434	0.799383	0.884617	0.967	0.3372	506	17	57	29
16	Jeong-Myeong Choi	2021	intravenous thrombolysis	validation	SVM	clinical features	0.73	0.0273607	0.676373	0.783627	0.981	0.1789	504	10	78	17
17	Joao Brainer Clares de Andrade	2022	intravenous thrombolysis	validation (non-reperfusion)	LR	clinical features	0.8	0.0192681	0.77	0.84	0.669	0.632	114	149	57	257
17	Joao Brainer Clares de Andrade	2022	others	validation (thrombolysis)	LR	clinical features	0.82	0.0226755	0.79	0.86	0.805	0.69	76	277	19	616
17	Joao Brainer Clares de Andrade	2022	intravenous thrombolysis	validation	LR	clinical features	0.81	0.0188366	0.77	0.85	0.83	0.843	142	64	29	342
17	Joao Brainer Clares de Andrade	2022	others	validation	LR	clinical features	0.83	0.0220928	0.79	0.86	0.853	0.666	81	298	14	595
18	Rody El Nawar	2019	intravenous thrombolysis	training	LR	clinical features	0.72	0.0381261	0.64	0.8	0.67308	0.65296	35	86	17	163
18	Rody El Nawar	2019	intravenous thrombolysis	training	LR	radiomics	0.78	0.0346564	0.71	0.84	0.80824	0.67498	42	81	10	168
18	Rody El Nawar	2019	intravenous thrombolysis	training	LR	clinical features+radiomics	0.82	0.0317417	0.5	0.87
19	Ahmed F. Elsaid	2022	others	validation	LR	clinical features	0.85	0.0384166	0.79	0.91	0.7	0.12	21	129	9	18
19	Ahmed F. Elsaid	2022	others	training	ANN	clinical features	0.95	0.0198095	0.92	0.98	0.80385	0.94969	32	7	8	130
19	Ahmed F. Elsaid	2022	others	training	LR	clinical features	0.92	0.0250729	0.88	0.96	0.8519	0.86683	34	18	6	119
19	Ahmed F. Elsaid	2022	others	training	SVM	clinical features	0.95	0.0198095	0.91	0.98	0.87793	0.90345	35	13	5	124
19	Ahmed F. Elsaid	2022	others	training	XGB	clinical features	0.97	0.0153146	0.95	1	0.92857	0.91498	37	12	3	125
19	Ahmed F. Elsaid	2022	others	training	RF	clinical features	0.95	0.0198095	0.92	0.98	0.93	0.14	37	118	3	19
19	Ahmed F. Elsaid	2022	others	validation	ANN	clinical features	0.85	0.0384166	0.78	0.92	0.93	0.37	28	93	2	54
19	Ahmed F. Elsaid	2022	others	validation	RF	clinical features	0.91	0.0299863	0.86	0.95	0.97	0.23	29	113	1	34
19	Ahmed F. Elsaid	2022	others	validation	XGB	clinical features	0.91	0.0299863	0.86	0.95	0.97	0.25	29	110	1	37
19	Ahmed F. Elsaid	2022	others	validation	SVM	clinical features	0.9	0.0315881	0.85	0.94	1	0.29	30	104	0	43
20	Xin Feng	2020	mechanical thrombectomy	training	DT	clinical features	0.817	0.0430122	0.732696	0.901304	0.794	0.839	27	9	7	47
20	Xin Feng	2020	mechanical thrombectomy	training	LR	clinical features	0.855	0.0386341	0.767	0.943	0.794	0.873	27	7	7	49
21	Chuan-Hsiu Fu	2021	mechanical thrombectomy	validation	SITS	clinical features (SITS)	0.58	0.0585699	0.47	0.7	0.46788	0.69574	12	71	14	161
21	Chuan-Hsiu Fu	2021	mechanical thrombectomy	validation	SITS	clinical features (SITS)	0.68	0.078521	0.55	0.82	0.57682	0.69966	7	74	5	172
21	Chuan-Hsiu Fu	2021	mechanical thrombectomy	validation	SEDAN	clinical features (SEDAN)	0.72	0.0721994	0.58	0.86	0.61543	0.73151	8	66	5	179
21	Chuan-Hsiu Fu	2021	mechanical thrombectomy	validation	SITS	clinical features (SITS)	0.69	0.0748047	0.56	0.82	0.61594	0.69782	8	74	5	171
21	Chuan-Hsiu Fu	2021	mechanical thrombectomy	validation	SEDAN	clinical features (SEDAN)	0.73	0.0740068	0.58	0.88	0.67015	0.73304	8	66	4	180
21	Chuan-Hsiu Fu	2021	mechanical thrombectomy	validation	TAG	clinical features (TAG)	0.7	0.0535494	0.6	0.81	0.73263	0.58249	19	97	7	135
21	Chuan-Hsiu Fu	2021	mechanical thrombectomy	validation	TAG	clinical features (TAG)	0.7	0.076863	0.57	0.83	0.75243	0.56855	9	106	3	140
21	Chuan-Hsiu Fu	2021	mechanical thrombectomy	validation	SEDAN	clinical features (SEDAN)	0.66	0.0557281	0.54	0.77	0.88691	0.41432	23	136	3	96
21	Chuan-Hsiu Fu	2021	mechanical thrombectomy	validation	TAG	clinical features (TAG)	0.72	0.0721994	0.59	0.85	0.92566	0.40364	12	146	1	99
22	Hongquan Guo	2021	intravenous thrombolysis	training	LR	clinical features	0.788	0.0286844	0.737	0.84	0.76212	0.73686	50	298	16	836
23	Shuting Han	2022	intravenous thrombolysis	training	LR	clinical features+radiomics	0.891	0.0457256	0.756	0.966	0.8	0.9091	16	2	4	20
23	Shuting Han	2022	intravenous thrombolysis	training	LR	clinical features+radiomics	0.93	0.0367415	0.806	0.985	0.85	0.9091	17	2	3	20
23	Shuting Han	2022	intravenous thrombolysis	training	LR	clinical features+radiomics	0.864	0.0508673	0.722	0.95	0.9	0.8182	18	4	2	18
24	Mehmet Muzaffer Islam	2023	others	training	LR	clinical features	0.917	0.0270891	0.876	0.959	0.903	0.806	28	76	3	316
25	Liang Jiang	2021	mechanical thrombectomy	validation	DL	clinical features+radiomics	0.927	0.0402531	0.848104	1.0059	0.82	0.865	12	5	3	34
25	Liang Jiang	2021	mechanical thrombectomy	training	DL	clinical features+radiomics	0.932	0.0157733	0.901084	0.962916	0.85	0.878	75	30	13	220
25	Liang Jiang	2021	mechanical thrombectomy	training	DL	radiomics	0.933	0.0156566	0.902313	0.963687	0.852	0.867	75	33	13	217
25	Liang Jiang	2021	mechanical thrombectomy	training	DL	clinical features+radiomics	0.948	0.0137845	0.920982	0.975018	0.864	0.9	76	25	12	225
25	Liang Jiang	2021	mechanical thrombectomy	training	DL	radiomics	0.945	0.0141791	0.917209	0.972791	1	0.78	88	55	0	195
26	Zhiming Kang	2022	mechanical thrombectomy	training	LR	clinical features	0.856	0.0416075	0.785	0.928	0.82993	0.79965	19	44	4	176
27	Xuewen Li	2023	intravenous thrombolysis	validation (internal)	LR	clinical features	0.82	0.0106566	0.8	0.85	0.8	0.71	83	24	34	95
27	Xuewen Li	2023	intravenous thrombolysis	validation (internal)	DT	clinical features	0.9	0.00805192	0.88	0.91	0.92	0.77	90	9	27	110
27	Xuewen Li	2023	intravenous thrombolysis	validation (internal)	RF	clinical features	0.91	0.00764304	0.89	0.92	0.92	0.77	90	10	27	109
27	Xuewen Li	2023	intravenous thrombolysis	validation (internal)	XGB	clinical features	0.95	0.00569346	0.93	0.96	0.95	0.8	94	6	23	113
27	Xuewen Li	2023	intravenous thrombolysis	validation (external)	XGB	clinical features	0.96	0.0116598	0.93	0.99	0.97	0.82	92	4	20	111
28	Junfeng Liu	2021	others	training	LR	clinical features	0.64	0.0220088	0.6	0.69
28	Junfeng Liu	2021	others	validation	LR	clinical features	0.7	0.0575564	0.58	0.82
29	Junfeng Liu	2022	intravenous thrombolysis	validation	SVM	clinical features	0.74	0.0480503	0.64	0.83	0.5	0.87	15	35	14	232
29	Junfeng Liu	2022	intravenous thrombolysis	training	SVM	clinical features	0.87	0.0201311	0.83	0.91	0.67	0.87	57	215	28	1438
30	C. Ma	2021	mechanical thrombectomy	validation	LR	clinical features+radiomics	0.89	0.0464882	0.84	0.96	0.92912	0.76822	14	20	1	67
30	C. Ma	2021	mechanical thrombectomy	validation	LR	radiomics	0.85	0.0539436	0.77	0.93	0.93203	0.76633	14	20	1	67
31	Taha Nisar	2019	intravenous thrombolysis	validation	CUCCHIARA	clinical features (CUCCHIARA)	0.73	0.0400948	0.55	0.91
31	Taha Nisar	2019	intravenous thrombolysis	validation	CUCCHIARA	clinical features (CUCCHIARA)	0.705	0.0458232	0.47	0.94
31	Taha Nisar	2019	intravenous thrombolysis	validation	SEDAN	clinical features (SEDAN)	0.666	0.0431039	0.47	0.86
31	Taha Nisar	2019	intravenous thrombolysis	validation	SEDAN	clinical features (SEDAN)	0.617	0.0494821	0.37	0.86
31	Taha Nisar	2019	intravenous thrombolysis	validation	SITS	clinical features (SITS)	0.746	0.039168	0.52	0.97
31	Taha Nisar	2019	intravenous thrombolysis	validation	SITS	clinical features (SITS)	0.655	0.0481634	0.38	0.93
31	Taha Nisar	2019	intravenous thrombolysis	validation	SPAN-100	clinical features (SPAN-100)	0.547	0.0460128	0.31	0.78
31	Taha Nisar	2019	intravenous thrombolysis	validation	SPAN-100	clinical features (SPAN-100)	0.576	0.0504802	0.29	0.86
32	Yu Qian	2020	mechanical thrombectomy	validation	LR	clinical features	0.82	0.0499185	0.71	0.93	0.762	0.745	16	27	5	79
33	Huanhuan Ren	2023	intravenous thrombolysis	validation (external)	XGB	radiomics	0.883	0.0364431	0.811571	0.954429	0.727	0.949	24	2	9	37
33	Huanhuan Ren	2023	intravenous thrombolysis	validation (external)	XGB	clinical features+radiomics	0.942	0.0257362	0.891557	0.992443	0.758	0.949	25	2	8	37
33	Huanhuan Ren	2023	intravenous thrombolysis	validation (external)	XGB	clinical features	0.911	0.0318673	0.84854	0.97346	0.788	0.872	26	5	7	34
33	Huanhuan Ren	2023	intravenous thrombolysis	validation (internal)	XGB	clinical features	0.898	0.0305046	0.838211	0.957789	0.854	0.837	35	8	6	41
33	Huanhuan Ren	2023	intravenous thrombolysis	validation (internal)	XGB	clinical features+radiomics	0.95	0.0213754	0.908104	0.991896	0.951	0.857	39	7	2	42
33	Huanhuan Ren	2023	intravenous thrombolysis	validation (internal)	XGB	radiomics	0.922	0.0267109	0.869647	0.974353	0.963	0.837	39	8	2	41
33	Huanhuan Ren	2023	intravenous thrombolysis	training	XGB	clinical features	0.996	0.00301334	0.990094	1.00191	0.981	0.959	158	8	3	186
33	Huanhuan Ren	2023	intravenous thrombolysis	training	XGB	radiomics	0.999	0.00150561	0.996049	1.00195	0.994	0.954	160	9	1	185
33	Huanhuan Ren	2023	intravenous thrombolysis	training	XGB	clinical features+radiomics	0.995	0.00336979	0.988395	1.0016	0.994	0.9691	160	6	1	188
34	Huixin Shen	2022	others	training	LR	clinical features	0.723	0.0346983	0.654991	0.791009	0.77062	0.55766	48	136	14	171
35	Yu Shen	2023	intravenous thrombolysis	validation	LR	clinical features	0.932	0.0268298	0.888	0.976	0.82108	0.91476	23	13	5	139
36	Feng Wang	2020	intravenous thrombolysis	validation	SVM	clinical features	0.79	0.0228721	0.745171	0.834829	0.66736	0.78368	68	462	34	1673
36	Feng Wang	2020	intravenous thrombolysis	validation	LR	clinical features	0.77	0.0237679	0.723415	0.816585	0.66979	0.75472	68	524	34	1611
36	Feng Wang	2020	intravenous thrombolysis	validation	RF	clinical features	0.76	0.0241857	0.712596	0.807404	0.71696	0.78038	73	469	29	1666
36	Feng Wang	2020	intravenous thrombolysis	validation	ADA	clinical features	0.77	0.0237679	0.723415	0.816585	0.81042	0.66294	83	720	19	1415
36	Feng Wang	2020	intravenous thrombolysis	validation	ANN	clinical features	0.82	0.021366	0.778123	0.861877	0.81354	0.72135	83	595	19	1540
37	XUEHUA WEN	2023	mechanical thrombectomy	validation (internal)	LR	radiomics	0.797	0.0690354	0.642	0.951	0.625	0.875	10	3	6	13
37	XUEHUA WEN	2023	mechanical thrombectomy	training	LR	radiomics	0.781	0.0470907	0.675	0.886	0.806	0.649	29	14	7	23
38	Xiang Yu	2021	mechanical thrombectomy	training	LR (ICH)	radiomics	0.93	0.0260291	0.878	0.983	0.85993	0.90844	31	6	5	60
38	Xiang Yu	2021	mechanical thrombectomy	training	LR (ICH)	clinical features+radiomics	0.957	0.0203784	0.921	0.992	0.88858	0.89413	32	7	4	59
38	Xiang Yu	2021	mechanical thrombectomy	training	LR (sICH)	clinical features+radiomics	0.938	0.0349778	0.88	0.996	0.93103	0.82066	14	16	1	71
38	Xiang Yu	2021	mechanical thrombectomy	training	LR (sICH)	radiomics	0.929	0.0374332	0.872	0.986	0.9357	0.81662	14	16	1	71
39	Xiaohao Zhang	2020	mechanical thrombectomy	training	LR	clinical features	0.771	0.0268196	0.716	0.826
39	Xiaohao Zhang	2020	mechanical thrombectomy	validation	LR	clinical features	0.758	0.0343505	0.691	0.825
39	Xiaohao Zhang	2020	mechanical thrombectomy	training	TAG	clinical features (TAG)	0.68	0.030376	0.620463	0.739537
39	Xiaohao Zhang	2020	mechanical thrombectomy	validation	TAG	clinical features (TAG)	0.677	0.0381491	0.602228	0.751772
40	Bijoy K	2012	intravenous thrombolysis	training	LR	clinical features	0.71	0.0153061	0.68	0.73
40	Bijoy K	2012	intravenous thrombolysis	validation (internal)	LR	clinical features	0.7	0.0153061	0.67	0.74
40	Bijoy K	2012	intravenous thrombolysis	validation (external)	LR	clinical features	0.68
41	William N	2014	intravenous thrombolysis	validation	LR (sICH)	clinical features	0.68	0.0295154	0.63	0.74
41	William N	2014	intravenous thrombolysis	validation	LR (sICH)	clinical features	0.66	0.0262613	0.61	0.71
41	William N	2014	intravenous thrombolysis	validation	GRASPS	clinical features (GRASPS)	0.63	0.0305994	0.57	0.68
41	William N	2014	intravenous thrombolysis	validation	GRASPS	clinical features (GRASPS)	0.63	0.026763	0.58	0.68
41	William N	2014	intravenous thrombolysis	validation	SEDAN	clinical features (SEDAN)	0.62	0.0307981	0.56	0.69
41	William N	2014	intravenous thrombolysis	validation	SEDAN	clinical features (SEDAN)	0.63	0.026763	0.58	0.68
41	William N	2014	intravenous thrombolysis	validation	SITS	clinical features (SITS)	0.63	0.0309414	0.58	0.69
41	William N	2014	intravenous thrombolysis	validation	SITS	clinical features (SITS)	0.6	0.0274671	0.55	0.65
41	William N	2014	intravenous thrombolysis	validation	SPAN-100	clinical features (SPAN-100)	0.56	0.0292833	0.52	0.61
41	William N	2014	intravenous thrombolysis	validation	SPAN-100	clinical features (SPAN-100)	0.56	0.0258902	0.51	0.6
42	Daniel Strbian	2012	intravenous thrombolysis	validation	LR	clinical features	0.77	0.0329851	0.71	0.83
43	Sheng-Feng Sung	2014	intravenous thrombolysis	validation	LR	clinical features	0.624	0.045527	0.533	0.714
43	Sheng-Feng Sung	2014	intravenous thrombolysis	validation	LR	clinical features	0.678	0.0621054	0.563	0.793
43	Sheng-Feng Sung	2014	intravenous thrombolysis	validation	LR	clinical features	0.612	0.0533543	0.503	0.721
43	Sheng-Feng Sung	2014	intravenous thrombolysis	validation	SITS	clinical features (SITS)	0.704	0.0423848	0.618	0.791
43	Sheng-Feng Sung	2014	intravenous thrombolysis	validation	SITS	clinical features (SITS)	0.723	0.0589747	0.722	0.824
43	Sheng-Feng Sung	2014	intravenous thrombolysis	validation	SITS	clinical features (SITS)	0.703	0.0493692	0.611	0.796
44	Mayra Montalvo	2019	mechanical thrombectomy	validation	LR	clinical features	0.69	0.0490306	0.5939	0.7861	0.48851	0.82808	15	63	16	305
44	Mayra Montalvo	2019	mechanical thrombectomy	training	LR	clinical features	0.79	0.0527121	0.686684	0.893316	0.76438	0.77488	15	126	4	433
45	Hebun Erdur	2018	intravenous thrombolysis	training	LR	clinical features	0.72	0.0355147	0.65	0.79
45	Hebun Erdur	2018	intravenous thrombolysis	validation	LR	clinical features	0.69	0.0465043	0.6	0.77
45	Hebun Erdur	2019	intravenous thrombolysis	validation	MSS	clinical features (MSS)	0.66	0.0714286	0.52	0.7
46	Thanin Lokeskrawee	2017	intravenous thrombolysis	training	LR	clinical features	0.75	0.0259077	0.71	0.8
47	David Asuzu	2015	intravenous thrombolysis	training	LR	clinical features	0.74	0.0733559	0.58	0.9
47	David Asuzu	2015	intravenous thrombolysis	validation (external)	LR	clinical features	0.65	0.0578961	0.54	0.77
48	Ji Sung Lee	2015	others	validation	LR	clinical features	0.82	0.028785	0.76	0.86	0.76864	0.83407	44	149	13	748
48	Ji Sung Lee	2015	others	validation	LR	clinical features	0.82	0.028785	0.761	0.88	0.78798	0.80827	45	172	12	725
48	Ji Sung Lee	2015	others	training	LR	clinical features	0.837	0.0284665	0.79	0.88	0.80885	0.72999	43	244	10	661
48	Ji Sung Lee	2015	intravenous thrombolysis	validation	LR	clinical features	0.83	0.0280453	0.78	0.89	0.8122	0.7956	46	183	11	714
48	Ji Sung Lee	2015	others	validation	LR	clinical features	0.815	0.0291425	0.77	0.86	0.85673	0.72351	49	248	8	649
49	Qiang Peng	2021	mechanical thrombectomy	training	LR	clinical features	0.763	0.481	0.714	0.808	0.70402	0.70718	26	87	11	210
50	Mikhail N. Kalinin	2017	others	validation	LR	clinical features	0.83	0.0296363	0.78	0.88	0.8	0.87	48	24	12	164
50	Mikhail N. Kalinin	2017	others	training	LR	clinical features	0.85	0.019223	0.82	0.89	0.82	0.89	103	45	23	364
50	Mikhail N. Kalinin	2017	others	validation	CUCCHIARA	clinical features (CUCCHIARA)	0.72	0.0365339	0.67	0.77
50	Mikhail N. Kalinin	2017	others	validation	GRASPS	clinical features (GRASPS)	0.8	0.0318768	0.75	0.84
50	Mikhail N. Kalinin	2017	others	validation	HeRS	clinical features (HeRS)	0.81	0.0311635	0.75	0.86
50	Mikhail N. Kalinin	2017	others	validation	SEDAN	clinical features (SEDAN)	0.82	0.0304172	0.76	0.87
50	Mikhail N. Kalinin	2017	others	validation	SITS	clinical features (SITS)	0.72	0.0365339	0.66	0.78
50	Mikhail N. Kalinin	2017	others	validation	SPAN-100	clinical features (SPAN-100)	0.59	0.0407733	0.53	0.65
51	Chelsea S	2002	others	training	LR	clinical features	0.79	0.0452869	0.701238	0.878762	0.74	0.8	26	11	9	43
52	P. Krishnan	2015	others	training	LR	clinical features	0.62	0.0319074	0.545	0.69
52	P. Krishnan	2015	others	training	SPAN-100	clinical features (SPAN-100)	0.55	0.0328779	0.49	0.6
53	Josep Puig	2017	intravenous thrombolysis	training	LR	clinical features	0.712	0.149778	0.63	0.795	0.514	0.832	2	26	1	127
54	Leonard L. L. Yeo	2017	intravenous thrombolysis	training	LR	clinical features	0.663	0.037003	0.590474	0.735526
54	Leonard L. L. Yeo	2017	intravenous thrombolysis	validation	LR	clinical features	0.662	0.0279126	0.607	0.718
55	P Constant Dit Beaufils	2020	mechanical thrombectomy	training	LR	clinical features	0.718	0.0118865	0.715	0.721
56	Kambiz Nael	2017	others	training	LR	radiomics	0.918	0.0362623	0.846926	0.989074	0.9	0.873	18	8	2	55
56	Kambiz Nael	2017	others	training	LR	radiomics	0.887	0.0424648	0.803769	0.970231	0.95	0.73	19	17	1	46
57	Shuhua Yuan	2021	others	training	LR	clinical features	0.928	0.0366379	0.85619	0.99981	0.88355	0.84718	15	9	2	50
58	Changchun Lin	2021	mechanical thrombectomy	training	LR	clinical features	0.703	0.0433007	0.613	0.793	0.551	0.779	27	19	22	67
59	Nadinda A.M. van der Ende	2023	mechanical thrombectomy	validation	LR	clinical features (GRASPS)	0.58	0.0213302	0.53	0.62
59	Nadinda A.M. van der Ende	2023	mechanical thrombectomy	validation	LR	clinical features (SITS)	0.61	0.021025	0.56	0.65
59	Nadinda A.M. van der Ende	2023	mechanical thrombectomy	validation	LR	clinical features (SPAN-100)	0.51	0.0216651	0.48	0.54
60	Gustavo Saposnik	2012	intravenous thrombolysis	training	LR (sICH)	clinical features	0.73	0.0520684	0.627946	0.832054
60	Gustavo Saposnik	2012	intravenous thrombolysis	training	LR (ICH)	clinical features	0.68	0.041204	0.59924	0.76076
61	Yue Zhang	2024	others	training	XGB	clinical features+radiomics	0.792	0.0313252	0.721	0.862	0.746	0.807	60	12	21	51
61	Yue Zhang	2024	others	training	LR	radiomics	0.813	0.0298948	0.742	0.884	0.764	0.741	62	16	19	47
61	Yue Zhang	2024	others	training	LR	clinical features	0.829	0.0287098	0.762	0.896	0.786	0.75	64	16	17	47
61	Yue Zhang	2024	others	training	SVM	clinical features+radiomics	0.873	0.0249586	0.817	0.928	0.791	0.8	64	13	17	50
61	Yue Zhang	2024	others	training	LR	clinical features+radiomics	0.876	0.0246726	0.822	0.931	0.798	0.79	65	13	16	50
61	Yue Zhang	2024	others	training	DT	clinical features+radiomics	0.85	0.0270167	0.79	0.91	0.825	0.831	67	11	14	52
61	Yue Zhang	2024	others	training	KNN	clinical features+radiomics	0.77	0.0326839	0.701	0.839	0.827	0.704	67	19	14	44
61	Yue Zhang	2024	others	validation	SVM	clinical features+radiomics	0.953	0.0152314	0.892	1	0.833	0.75	67	16	14	47
61	Yue Zhang	2024	others	validation	DT	clinical features+radiomics	0.858	0.0263267	0.752	0.964	0.846	0.783	69	14	12	49
61	Yue Zhang	2024	others	validation	XGB	clinical features+radiomics	0.856	0.0265017	0.748	0.964	0.846	0.783	69	14	12	49
61	Yue Zhang	2024	others	validation	KNN	clinical features+radiomics	0.771	0.0326251	0.631	0.911	0.889	0.611	72	25	9	38
61	Yue Zhang	2024	others	validation	LR	clinical features	0.876	0.0246726	0.759	0.994	0.9	0.688	73	20	8	43
61	Yue Zhang	2024	others	validation	LR	radiomics	0.898	0.0224314	0.776	1	0.91	0.8	74	13	7	50
61	Yue Zhang	2024	others	validation	LR	clinical features+radiomics	0.957	0.0145641	0.899	1	0.95	0.75	77	16	4	47
62	Shuhua Yuan	2024	others	training	LR	clinical features	0.821	0.0281171	0.765891	0.876109	0.76534	0.7689	52	59	16	197
63	Yingjie Xu	2025	mechanical thrombectomy	validation	LR	clinical features	0.74	0.0345647	0.65	0.82	0.7	0.71	39	184	16	451
63	Yingjie Xu	2025	mechanical thrombectomy	validation	LR	clinical features	0.78	0.0323039	0.68	0.85	0.73	0.7	40	190	15	445
63	Yingjie Xu	2025	mechanical thrombectomy	validation	LR	clinical features	0.78	0.0377146	0.69	0.86	0.77	0.58	31	223	9	309
63	Yingjie Xu	2025	mechanical thrombectomy	training	LR	clinical features	0.86	0.0294203	0.82	0.9	0.83	0.68	37	165	7	351
63	Yingjie Xu	2025	mechanical thrombectomy	validation	LR	clinical features	0.8	0.0361996	0.71	0.87	0.84	0.6	34	213	6	319
63	Yingjie Xu	2025	mechanical thrombectomy	training	LR	clinical features	0.85	0.0200071	0.82	0.88	0.86	0.63	87	467	14	796
64	Xiaxia Wu	2025	intravenous thrombolysis	validation	LR	clinical features	0.729	0.0486114	0.642	0.804	0.6951	0.7132	24	26	10	65
64	Xiaxia Wu	2025	intravenous thrombolysis	training	LR	clinical features	0.725	0.0317996	0.67	0.775	0.7215	0.6081	58	84	22	130
64	Xiaxia Wu	2025	intravenous thrombolysis	validation	LR	radiomics	0.818	0.041179	0.739	0.882	0.8061	0.7519	27	23	7	68
64	Xiaxia Wu	2025	intravenous thrombolysis	training	LR	radiomics	0.818	0.0267834	0.769	0.861	0.817	0.7015	65	64	15	150
64	Xiaxia Wu	2025	intravenous thrombolysis	validation	LR	clinical features+radiomics	0.867	0.035584	0.794	0.921	0.8235	0.8132	28	17	6	74
64	Xiaxia Wu	2025	intravenous thrombolysis	training	LR	clinical features+radiomics	0.878	0.0221967	0.835	0.913	0.8692	0.7751	70	48	10	166
65	Rui Wen	2023	intravenous thrombolysis	validation	ANN	clinical features	0.766	0.0518763	0.637	0.894	0.701	0.839	15	306	6	1594
65	Rui Wen	2023	intravenous thrombolysis	validation	LR	clinical features	0.87	0.0397603	0.79	0.95	0.781	0.876	16	236	5	1664
66	Aicheng Sun	2023	mechanical thrombectomy	training	LR	clinical features	0.849	0.0271011	0.787	0.91	0.728	0.81	47	39	17	167
67	Xiaoshuang Ru	2023	intravenous thrombolysis	training	DL	clinical features+radiomics	0.799	0.0277854	0.712	0.883	0.826	0.635	57	277	12	482
68	Huanhuan Ren	2025	intravenous thrombolysis	validation	DL	clinical features	0.887	0.0315064	0.864	0.91	0.659	0.85	27	9	14	51
68	Huanhuan Ren	2025	intravenous thrombolysis	validation	DL	radiomics	0.92	0.0265723	0.897	0.945	0.854	0.883	35	7	6	53
68	Huanhuan Ren	2025	intravenous thrombolysis	validation	DL	clinical features+radiomics	0.937	0.0235818	0.908	0.955	0.878	0.883	36	7	5	53
69	Huanhuan Ren	2024	others	training	DL	radiomics	0.882	0.0266637	0.829739	0.934261	0.629	0.942	35	7	20	121
69	Huanhuan Ren	2024	others	validation	DL	radiomics	0.888	0.0520767	0.78593	0.99007	0.78538	0.9391	11	2	3	30
70	Yong Ma	2024	intravenous thrombolysis	training	LR	clinical features	0.948	0.0249493	0.907	0.99	0.87379	0.93111	21	12	3	161
71	Minda Li	2024	mechanical thrombectomy	validation	LR	radiomics	0.85	0.0336497	0.777	0.924	0.592	0.982	29	1	20	56
71	Minda Li	2024	mechanical thrombectomy	validation	LR	radiomics	0.868	0.0411914	0.775	0.962	0.786	0.829	22	7	6	34
71	Minda Li	2024	mechanical thrombectomy	training	LR	radiomics	0.913	0.0239947	0.861	0.966	0.843	0.855	43	16	8	94
72	Jiayang Li	2024	mechanical thrombectomy	training	LR	clinical features	0.914	0.0380048	0.839511	0.988489	0.729	0.939	14	4	5	58
73	Yongyao Kuang	2024	mechanical thrombectomy	training	LR	clinical features	0.9	0.0261398	0.845	0.954	0.909	0.794	50	13	5	50
74	Zhiming Kang	2023	mechanical thrombectomy	training	LR	clinical features	0.707	0.0241244	0.657	0.757	0.79835	0.50617	121	152	31	156
75	Zhuangzhuang Jiang	2023	intravenous thrombolysis	training	LR	clinical features	0.864	0.0314812	0.81	0.919	0.86323	0.77301	32	116	5	395
75	Zhuangzhuang Jiang	2023	intravenous thrombolysis	validation	LR	clinical features	0.831	0.0663628	0.77	0.891	0.91704	0.6102	9	88	1	138
76	Jianwen Jia	2024	mechanical thrombectomy	training	LR	clinical features	0.808	0.0343295	0.740714	0.875286	0.779	0.755	38	43	11	132
77	Yin-Hui Huang	2024	others	training	LR	clinical features+radiomics	0.86	0.0350334	0.78	0.93	0.71	0.81	29	11	12	47
77	Yin-Hui Huang	2024	others	validation	LR	clinical features+radiomics	0.9	0.0456537	0.8	1	0.8	0.94	14	1	4	22
78	JoonNyung Heo	2024	mechanical thrombectomy	validation	DL	radiomics	0.911	0.0547776	0.774	1	0.688	0.857	8	2	4	9
78	JoonNyung Heo	2024	mechanical thrombectomy	training	DL	radiomics	0.952	0.0139639	0.923	0.98	0.83	0.941	81	5	16	77
79	JoonNyung Heo	2024	others	validation	XGB	radiomics	0.845	0.0309833	0.774	0.916	0.818	0.605	53	17	12	27
79	JoonNyung Heo	2024	others	validation	LightGBM	radiomics	0.986	0.00935146	0.971	1	0.939	0.909	61	4	4	40
79	JoonNyung Heo	2024	others	training	LightGBM	radiomics	0.992	0.0045997	0.982985	1.00102
79	JoonNyung Heo	2024	others	training	XGB	radiomics	0.944	0.0122456	0.919999	0.968001
80	Chundan Gong	2024	mechanical thrombectomy	validation	LR	radiomics	0.851	0.0529376	0.721	0.942	0.636	0.857	14	2	8	12
80	Chundan Gong	2024	mechanical thrombectomy	validation	LR	clinical features+radiomics	0.877	0.0483297	0.753	0.96	0.773	0.786	17	3	5	11
80	Chundan Gong	2024	mechanical thrombectomy	training	LR	radiomics	0.873	0.0321181	0.797	0.935	0.804	0.871	41	4	10	27
80	Chundan Gong	2024	mechanical thrombectomy	training	LR	clinical features+radiomics	0.911	0.0269916	0.85	0.96	0.843	0.903	43	3	8	28
81	Shuangfang Fang	2025	intravenous thrombolysis	validation	LR	clinical features	0.82	0.0468692	0.72	0.91	0.71469	0.75866	15	143	6	448
81	Shuangfang Fang	2025	intravenous thrombolysis	training	LR	clinical features	0.8	0.0398835	0.79	0.8
82	Qi Duan	2024	mechanical thrombectomy	training	LR	clinical features	0.797	0.0198366	0.752	0.842	0.74627	0.77446	137	50	46	173
82	Qi Duan	2024	mechanical thrombectomy	validation	LR	clinical features	0.786	0.0316498	0.714	0.859	0.77186	0.75279	57	25	17	76
83	Jiajia Bao	2024	others	validation	LR	clinical features	0.713	0.0895869	0.53741	0.88859	0.70655	0.60285	6	35	3	53
83	Jiajia Bao	2024	others	training	LR	clinical features	0.804	0.0490511	0.70786	0.90014	0.72625	0.72857	16	56	6	150
